# Supplementary material for: Characterization of the genetic environment of blaESBL genes, integrons and toxin-antitoxin systems identified on large transferrable plasmids in multi-drug resistant Escherichia coli
Source: Front Microbiol. 2015 Jan 6;5:716. doi: 10.3389/fmicb.2014.00716 (PMC4285173; doi:10.3389/fmicb.2014.00716)
Supplement: Figure S1 — (A) Comparison of the blaCTX−M−1 gene environment in plasmid pC49-108 with the blaCTX−M−15 gene in plasmid pEC_B24, and the blaCMY−6 gene in plasmid pA/C-LS6-SC29. Areas shades in gray indicate homologies in the corresponding genetic region on each plasmid. The ORFs are shown as arrows, with the arrowhead indicating the direction of transcription. ISEcp1 elements are shown as boxes with an arrow indicating the transcription orientation. (B) Comparison of the blaCTX−M−1 gene environment in plasmid pH2291-112 with the blaCMY−2 gene in plasmid p9701. Areas shades in gray indicate homologies in the corresponding genetic region on each plasmid. The ORFs are shown as arrows, with the arrowhead indicating the direction of transcription. ISEcp1 and IS5 elements are shown as boxes with an arrow indicating their transcription orientation. [file Table2.XLSX]

## Sheet: Sheet1
Plasmida	Accession no.	Conserved_Domain	Strand	Left_End	Right_End	Length (aa)	Scoreb	Possible_Partners	Seq
pH2332-166	KJ484626	VagC	<	21447	21674	75	81.58	VapC	METTVFLSNRSQAVRLPKAVALPENVKRVEVIAVGRTRIITPAGETWDEWFDGNSVSADFMDNREQPGMQERESF
		VapC	<	21674	22072	132	80.05	VagC	MLKFMLDTNICIFTIKNKPASVRERFNLNQGRMCISSVTLMEVIYGAEKSQMPERNLAVIEGFVSRIDVLDYDAAAATHTGQIRAELALQGRPVGPFDQMIAGHARSRGLIIVTNNTREFERVGGLRIEDWS
		RelE	>	114617	114877	93	82.07	RelB	MMEIFWTMLASQDRKRIREYIAEQNLIAAIELDERIGYSASNLAGQPYKGRNGRVEGTRELVIHPHFVLVYEVDSQWGKVYILRVLHTVQKWP
		RelB	>	114895	115164	89	76.30	RelE	MAQVNMSLRIDAELKDAFMAAAKSMDRNGSQLIRDFMRQTVERQHNTWFRDQVEAGRQQLERGDVLPHDMVESSAAAWRDEMSRKVAGK
pH2332-107	KJ484627	RelE	>	94417	94704	95	83.41	RelB	MTYTVKFRDDALREWLKLDKSVQQQFAKKLKKCSENPHIPSAKLRGLKDCYKIKLRASGFRLVYQVIDDMLIIAVVAVGKRERSHVYNLASERMR
		RelB	>	94169	94420	83	80.80	RelE	MPSIILSDTSASVSELKKNPMATVSAGEGYPVAILNRNQPAFYCVPAELYERMLDAMDDQELVKLVTERSNQPLHDVDLDSYL
pH2291-144	KJ484628	VagC	<	113535	113762	75	81.58	VapC	METTVFLSNRSQAVRLPKAVALPENVKRVEVIAVGRTRIITPAGETWDEWFDGNSVSADFMDNREQPGMQERESF
		VapC	<	113762	114160	132	80.05	VagC	MLKFMLDTNICIFTIKNKPASVRERFNLNQGRMCISSVTLMEVIYGAEKSQMPERNLAVIEGFVSRIDVLDYDAAAATHTGQIRAELALQGRPVGPFDQMIAGHARSRGLIIVTNNTREFERVGGLRIEDWS
pH2291-112	KJ484629	RelE	<	27806	28066	93	81.97	RelB	MMEIFWTMLASQDRKRIRKYIAEQNLMAAIELDERIGYSASSLAGQPYKGRNGRVEGTRELVIHPHFVLVYEVDSQWGKVYILRVLHTAQKWP
		RelB	<	28084	28353	89	75.75	RelE	MAQVNMSLRIDAELKDAFMAAAKSMDRNGSQLIRDFMRQTVERQHNTWFRDQVEAGRQQLERGDVLPHDMVESSAAAWRDEMSRKVAGK
pH1038-142	KJ484634	MazE	>	121507	121764	85	82.58	MazF	MHTTRLKRVGGSVMLTVPPALLNALSLGTDNEVGMVIDNGRLIVEPYRRPQYSLAELLAQCDPNAEISAEEREWLDAPATGQEEI
		MazF	>	121697	122098	133	78.44	MazE	MLKYQLKNENGWNHRRLVRRKSDMERGEIWLVSLDPTAGHEQQGTRPVLIVTPAAFNRVTRLPVVVPVTSGGNFARTAGFAVSLDGVGIRTTGVVRCDQPRTIDMKARGGKRLERVPETIMNEVLGRLSTILT
pC60-108	KJ484635	RelE	>	35575	35856	93	81.97	RelB	MMEIFWTMLASQDRKRIRKYIAEQNLMAAIELDERIGYSASSLAGQPYKGRNGRVEGTRELVIHPHFVLVYEVDSQWGKVYILRVLHTAQKWP
		RelB	>	35309	35578	89	75.75	RelE	MAQVNMSLRIDAELKDAFMAAAKSMDRNGSQLIRDFMRQTVERQHNTWFRDQVEAGRQQLERGDVLPHDMVESSAAAWRDEMSRKVAGK
pC59-153	KJ484636	VagC-1	<	73151	73435	94	80.18	VapC-1	MRTVSIFKNGNNRAIRLPRDLDFEGVSELEIVREGDSIILRPVRPTWGSFLELEKADPDFMTEREDVVSDEGRVNL
		VapC-1	<	72738	73139	133	78.10	VagC-1	MLDTNICSFIMREQPEALLKHLEQSVLRGHRIVVSAITYSEMRFGATGPKASPRHVQLVDAFCERLDAVLPWDRAAVDATTEIKVALRLAGTPIGPNDTAIAGHAIAACAILVTNNVREFERVPGLVLEDWVR
		VagC-2	<	76481	76711	76	80.18	VapC-2	MRTVSIFKNGNNRAIRLPRDLDFEGVSELEIVREGDSIILRPVRPTWGSFLEYEKADPDFMAEREDVVSDEGRFNL
		VapC-2	<	76068	76469	133	77.88	VagC-2	MLDTCICSFIMREQPEAVLKRLEQAVLRGHRIVVSAITYSEMRFGATGPKASPRHVQLVDEFCARLDAILPWDRAAVDATTKIKVALRLAGTPIGPNDTAIAGHAIAAGAILVTNNTREFERVPDLVLEDWVK
		CcdB	>	79316	79621	101	85.68	CcdA	MQFKVYTYKRESRYRLFVDVQSDIIDTPGRRMVIPLASARLLSDKVSRELYPVVHVGDESWRMMTTDMASVPVSVIGEEVADLSHRENDIKNAINLMFWGI
		CcdA	>	79084	79314	76	82.76	CcdB	MRCIMKQRITVTVDSDSYQLLKAYDVNISGLVSTTLQNEARRLRAERWQAENQEGMAEVARFIEMNGSFADENRDW
		VagC-3	<	136259	136486	75	81.58	VapC-3	METTVFFSNRSQAVRLPKAVALPENVKRVEVIAVGRTRIITPAGETWDEWFDGHNVSADFMDNREQPGMQERESF
		VapC-3	<	135861	136259	133	80.19	VagC-3	MLKFMLDTNICIFTIKNKPASVRERFNLNQGRMCISSVTLMELIYGAEKSQMPERNLAVIEGFVSRIDVLDYDAAAATHSGQIRAELARQGRPVGPFDQMIAGHARSRGLIIVTNNTREFERVDGLRIEDWS
		RelE	>	148751	149038	95	83.30	StbD	MTYTVKFRDDALKEWLKLDKSIQQQFAKKLKKCSENPHIPSAKLRGLKDCYKIKLRASGFRLVYQVIDDMLIIAVVAVGKRERSNVYNLASERMR
		RelB	>	148503	148754	83	80.80	RelB	MPNIILSDTSASVSELKKNPMATVSAGDGYPVAILNRNQPAFYCVPAELYERMLDALDDQELVKLVTERSNQPLHDVDLDSYL
pC59-112	KJ484637	RelE	<	4020	4301	93	81.97	RelB	MMEIFWTMLASQDRKRIRKYIAEQNLMAAIELDERIGYSASSLAGQPYKGRNGRVEGTRELVIHPHFVLVYEVDSQWGKVYILRVLHTAQKWP
		RelB	<	4298	4567	89	75.75	RelE	MAQVNMSLRIDAELKDAFMAAAKSMDRNGSQLIRDFMRQTVERQHNTWFRDQVEAGRQQLERGDVLPHDMVESSAAAWRDEMSRKVAGK
pC49-108	KJ484638	RelE	<	90202	90483	93	81.97	RelB	MMEIFWTMLASQDRKRIRKYIAEQNLMAAIELDERIGYSASSLAGQPYKGRNGRVEGTRELVIHPHFVLVYEVDSQWGKVYILRVLHTAQKWP
		RelB	<	90480	90749	89	75.75	RelE	MAQVNMSLRIDAELKDAFMAAAKSMDRNGSQLIRDFMRQTVERQHNTWFRDQVEAGRQQLERGDVLPHDMVESSAAAWRDEMSRKVAGK
pC23-89	KJ484639	VagC	>	61312	61542	76	79.91	VapC	MRTVSIFKNGNNRAIRLPRDLDFDGVSELEIVREGDSIILRPVRPTWGSFAQLDRADPDFMAEREDVVSDEGRFEP
		VapC	>	61539	61955	138	78.03	VagC	MKKTWMLDTNICSFIMREQPAAVLKRLEQAVLRGDRIVVSAVTYAEMRFGATGPKASPRHIQLVDAFCARLDAVLPWDRAAVDATTDIRVALRLAGTPIGPNDTAIAGHAIAAGAILVTNNVREFARVPGLVLEDWVK
pL2-87	KJ484640	RelE	>	69438	69719	93	82.07	RelB	MMEIFWTMLASQDRKRIREYIAEQNLMAAIELDERIGYSASSLAGQPYKGRNGRVEGTRELVIHPHFVLVYEVDSQWGKVYILRVLHTAQKWP
		RelB	>	69172	69441	89	76.30	RelE	MAQVNMSLRIDAELKDAFMAAAKSMDRNGSQLIRDFMRQTVERQHNTWFRDQVAAGRQQLEHGDVLPHDMVESSAAAWRDEMSRKVAGK
pH1519-88	KJ484630	none identified
pH1519-76	KJ484631	none identified
pL2-43	KJ484641	none identified
